# Supplementary material for: Targets for the diagnosis of Acanthamoeba eye infections include four cyst wall proteins and the mannose-binding domain of the trophozoite mannose-binding protein
Source: mSphere. 2025 Mar 4;10(3):e00948-24. doi: 10.1128/msphere.00948-24 (PMC11934332; doi:10.1128/msphere.00948-24)
Supplement: File S1 — Sequences, genotypes, and sources of 11 Acanthamoeba isolates studied here. [file msphere.00948-24-s0001.xlsx]

## Sheet: Sheet1
Genotype	Strain designations	Isolates	18S RNA sequences
T4 Neff A. castellanii 36 identical 18S RNA in NCBI	ATCC 30010 M13435 Neff	Soil, water, cornea, contact lens	AAAATTAGAGTGTTCAAAGCAGGCAGATCCAATTTTCTGCCACCGAATACATTAGCATGGGATAATGGAATAGGACCCTGTCCTCCTATTTTCAGTTGGTTTTGGCAGCGCGAGGACTAGGGTAATGATTAATAGGGATAGTTGGGGGCATTAATATTTAATTGTCAGAGGTGAAATTCTTGGATTTATGAAAGATTAACTTCTGCGAAAGCATCTGCCAAGGATGTTTTCATTAATCAAGAACGAAAGTTAGGGGATCGAAGACGATCAGATACCGTCGTAGTCTTAACCATAAACGATGCCGACCAGCGATTAGGAGACGTTGAATACAAAACACCACCATCGGCGCGGTCGTCCTTGGCGTCTGTCCCTTTCAACGGGGGCAGGCGCGAGGGCGGT…
T4A-1, T4A-2 A. castellanii 25 identical 18S	ATCC 30234/ ESBC4 MN153011.1 AC021	Cornea, soil, water, skin	AAAATTAGAGTGTTCAAAGCAGGCAGATCCAATTTTCTGCCACCGAATACATTAGCATGGGATAATGGAATAGGACCCTGTCCTCCTATTTTCAGTTGGTTTTGGCAGCGCGAGGACTAGGGTAATGATTAATAGGGATAGTTGGGGGCATTAATATTTAATTGTCAGAGGTGAAATTCTTGGATTTATGAAAGATTAACTTCTGCGAAAGCATCTGCCAAGGATGTTTTCATTAATCAAGAACGAAAGTTAGGGGATCGAAGACGATCAGATACCGTCGTAGTCTTAACCATAAACGATGCCGACCAGCGATTAGGAGACGTTGAATACAAAACACCACCATCGGCGCGGTCGTCCTTGGCGTCGGTCCTTCACGGGGCCGGCGCGAGGGCGGCTTAG…
T4B-1, T4B-2 A. castellanii 17 identical 18S	ATCC 50370/ATCC 30137 U07414 MA/CDC:0884:V029	Cornea, soil, water	AAAATTAGAGTGTTCAAAGCAGGCAGATCCAATTTTCTGCCACCGAATACATTAGCATGGGATAATGGAATAGGACCCTGTCCTCCTATTTTCAGTTGGTTTTGGCAGCGCGAGGACTAGGGTAATGATTAATAGGGATAGTTGGGGGCATTAATATTTAATTGTCAGAGGTGAAATTCTTGGATTTATGAAAGATTAACTTCTGCGAAAGCATCTGCCAAGGATGTTTTCATTAATCAAGAACGAAAGTTAGGGGATCGAAGACGATCAGATACCGTCGTAGTCTTAACCATAAACGATGCCGACCAGCGATTAGGAGACGTTGAATACAAAACACCACCATCGGTGCGGTCGTCCTTGGCGTCTCGGTTTCGGCCGGGGTGCGGGGACGGCTTAGCC…
T4C A. castellanii 10 identical 18S	MEEI 0184 JX423610	Cornea, soil, water	AAAATTAGAGTGTTCAAAGCAGGCAGATCCAATTTTCTGCCACCGAATACATTAGCATGGGATAATGGAATAGGACCCTGTCCTCCTATTTTCAGTTGGTTTTGGCAGCGCGAGGACTAGGGTAATGATTAATAGGGATAGTTGGGGGCATTAATATTTAATTGTCAGAGGTGAAATTCTTGGATTTATGAAAGATTAACTTCTGCGAAAGCATCTGCCAAGGATGTTTTCATTAATCAAGAACGAAAGTTAGGGGATCGAAGACGATCAGATACCGTCGTAGTCTTAACCATAAACGATGCCGACCAGCGATTAGGAGACGTTGAATACAAAACACCACCATCGGTGCGGTCGTCCTTGGCGTTGGTCTTCAAAAGCCAGCGCGGGGGTGGCTTAGCC…
T11 A. hatchetti 5 identical 18S	PRA-115 AF251937 4RE	Cornea, contact lens, water	AAAATTAGAGTGTTCAAAGCAGGCAGATCCAATTTTCTGCCACCGAATACATTAGCATGGGATAATGGAATAGGACCCTGTCCTCCTATTTTCAGTTGGTTTTGGCACGCGAGGACCAGGGTAATGATTAATAGGGATAGTTGGGGGCATTAATATTTAATTGTCAGAGGTGAAATTCTTGGATTTATGAAAGATTAACTTCTGCGAAAGCATCTGCCAAGGATGTTTTCATTAATCAAGAACGAAAGTTAGGGGATCGAAGACGATCAGATACCGTCGTAGTCTTAACCATAAACGATGCCGACCAGCGATTAGGAGACGTTGAATACAAAACACCACCATCGGTGCGGTCGTCCTTGGCGCGTCGCGGCTTGCCGCGGCGTGCGAGGGCGGTTTAGC…
T4D A. mauritaniensis 4 identical 18S	ATCC 50676 EU168081.2 ACHU/62006/T4	Cornea, contact lens, water	AAAATTAGAGTGTTCAAAGCAGGCAGATCCAATTTTCTGCCACCGAATACATTAGCATGGGATAATGGAATAGGACCCTGTCCTCCTATTTTCAGTTGGTTTTGGCAGCGCGAGGACTAGGGTAATGATTAATAGGGATAGTTGGGGGCATTAATATTTAATTGTCAGAGGTGAAATTCTTGGATTTATGAAAGATTAACTTCTGCGAAAGCATCTGCCAAGGATGTTTTCATTAATCAAGAACGAAAGTTAGGGGATCGAAGACGATCAGATACCGTCGTAGTCTTAACCATAAACGATGCCGACCAGCGATTAGGAGACGTTGAATACAAAACACCACCATCGGCGCGGTCGTCCTTGGCGTTGTCGGCTTCACGGCTGGCGGCGCGAGGGCGGTTT…
T1. A. castellanii 2 identical 18S	ATCC 50655 U07400.1 CDC:0981:V006	Brain, soil	AAAATTAGAGTGTTCAAAGCAGGCAGATTTTACCATTCTGCCACCGAATACATTAGCATGGGATAATGGAATAGGACCCTGTCCTCCTATTTTCCGCGTTGGTTTTTGAGGACCAGGGTAATGATTAATAGGGATAGTTGGGGGCATTAATATTTAATTGTCAGAGGTGAAATTCTTGGATTTATGAAAGATTAACTTCTGCGAAAGCATCTGCCAAGGATGTTTTCATTAATCAAGAACGAAAGTTAGGGGATCGAAGACGATCAGATACCGTCGTAGTCTTAACCATAAACGATGCCGACCAGCGATTAGGAGACGTTGAATACAAAACACCACCATCAGGCAGTGGGGTCGTGCTTCGCTTTTCCGGCAACGGGGAAGTGGAGGCGGTCTCATTCC…
T18 A. byersi 1 identical 18S	PRA-411 KC822461 CDC:V621	Brain and skin	AAAATTAGAGTGTTCAAAGCAGGCAGATATTCTTTTACTGCCACCGAATACATTAGCATGGGATAATGGAATAGGACCCTGTCCTTCATGTTTCGCGTTGGTTGTGTGTTAAGTGCGTGCGCAAGCGCGTGGCTGGCACATGGTGTTTCGTCTAAAGGAGGACCAGGGTAATGATTAATAGGGATAGTTGGGGGCATTAATATTTAATTGTCAGAGGTGAAATTCTTGGATTTATGAAAGATTAACTTCTGCGAAAGCATCTGCCAAGGATGTTTTCATTAATCAAGAACGAAAGTTAGGGGATCGAAGACGATTAGATACCGTCGTAGTCTTAACCATAAACCATGCCGACCAGCGATTGGGAGACGTTTCACACGGAAGTGGTGCCGGGGGGGGGCG…
T2/6C A. polyphaga 1 identical 18S	ATCC 30872 JQ669661 CCAP1501/3b	Water	AAAATTAGAGTGTTCAAAGCAGGCAGATTCAATTTTCTGCCACCGAATACATTAGCATGGGATAATGGAATAGGACCCTGTCCTCCTCTTTTCAGTTGGTTAATTTATGTGCGAGGATCAGGGTAATGATTAATAGGGATAGTTGGGGGCATTAATATTTAATTGTCAGAGGTGAAATTCTTGGATTTATGAAAGATTAACTTCTGCGAAAGCATCTGCCAAGGATGTTTTCATTAATCAAGAACGAAAGTTAGGGGATCGAAGACGATCAGATACCGTCGTAGTCTTAACCATAAACGATGCCGACCAGCGATTAGGAGACGTTGAATACAAAACACCGCTAAAGATAATTCATTATATGGCTTCACGGCTGTATAGTGTTTGTCTTTAGTTCATGGT…
Excel File S1. Genotypes, sources, and 18S RNA sequences of 11 Acanthamoeba isolates probed with rabbit antibodies to cyst wall proteins. While a phylogenetic tree of 18S RNA sequences showed the similarities between 11 Acanthamoeba isolates (Fig. S3), 18S RNA sequences were matched here to trees that identify their genotype (8, 9, 11, 12, 14, 67). Genotype, species, and number of identical 18S R…
